# Supplementary material for: Mechanical Loading Modulates AMPK and mTOR Signaling in Muscle Cells
Source: J Proteome Res. 2024 Aug 30;23(10):4286–95. doi: 10.1021/acs.jproteome.4c00242 (PMC11459513; doi:10.1021/acs.jproteome.4c00242)
Supplement: Supplementary file 2 — pr4c00242_si_002.xlsx [file pr4c00242_si_002.xlsx]

## Sheet: limma_results
gene_name

## Sheet: raw_data
protein_ID
